# Supplementary material for: AMAS: a fast tool for alignment manipulation and computing of summary statistics
Source: PeerJ. 2016 Jan 28;4:e1660. doi: 10.7717/peerj.1660 (PMC4734057; doi:10.7717/peerj.1660)
Supplement: Table S1 [file peerj-04-1660-s001.csv]

# nucleotide summaries
Alignment_name	No_of_taxa	Alignment_length	Total_matrix_cells	Undetermined_characters	Missing_percent	No_variable_sites	Proportion_variable_sites	Parsimony_informative_sites	Proportion_parsimony_informative	A	C	D	E	F	G	H	I	K	L	M	N	P	Q	R	S	T	V	W	Y	B	J	Z	X	.	*	-	?
j2013.fasta	19	3001657	57031483	26471521	46.416	1601833	0.534	851146	0.284	1902242	591610	1670474	2118703	1131482	1668455	734191	1839268	2079724	2796785	721719	1568364	1466945	1271954	1648502	2339522	1789287	1878143	347077	995515	0	0	0	2371	0	0	5500571	20968579
m2014.fasta	144	1313129	189090576	121832663	64.431	1001916	0.763	773429	0.589	4353240	1287107	3832138	4790703	2584060	3805700	1696428	3721877	4607235	6529624	1589344	3047364	3172447	2881258	3742614	4863734	3574650	4297997	777012	2103381	0	0	0	6539	0	0	104328746	17497378
# amino acid summaries
Alignment_name	No_of_taxa	Alignment_length	Total_matrix_cells	Undetermined_characters	Missing_percent	No_variable_sites	Proportion_variable_sites	Parsimony_informative_sites	Proportion_parsimony_informative	AT_content	GC_content	A	C	G	T	K	M	R	Y	S	W	B	V	H	D	X	N	O	-	?
j2014-uces.fasta	49	9251694	453333006	88232463	19.463	5901518	0.638	4048624	0.438	0.611	0.389	111641241	71279705	70882576	111297021	0	0	0	0	0	0	0	0	0	0	0	0	0	88232463	0
j2014-exon.fasta	52	13557123	704970396	117264393	16.634	6934558	0.512	4688631	0.346	0.527	0.473	169574309	133640657	144185897	140305140	0	0	0	0	0	0	0	0	0	0	0	74790	0	79555392	37634211
