# Supplementary material for: AMAS: a fast tool for alignment manipulation and computing of summary statistics
Source: PeerJ. 2016 Jan 28;4:e1660. doi: 10.7717/peerj.1660 (PMC4734057; doi:10.7717/peerj.1660)
Supplement: Table S2 [file peerj-04-1660-s002.csv]

Dataset	Data_type	Program	Function	Verbatim_command	Avg_time
Johnson_et_al_2013	amino acid	AMAS	concatenation-fig	time -p amas concat -i ./Johnson_2013/matrix-5214genes*fas -f fasta -d aa	1.87
Misof_et_al_2014	amino acid	AMAS	concatenation	time -p amas concat -i ./Misof_2014/aa_alignments/OGs_fasta/*aa.fas -f fasta -d aa	4.05
Jarvis_et_al_2014-uces	nucleotide	AMAS	concatenation	time -p amas concat -i ./Jarvis_2014/uce-filtered-alignments-w-gator/*fasta -f fasta -d dna	10.91
Jarvis_et_al_2014-exons	nucleotide	AMAS	concatenation	time -p amas concat -i ./Jarvis_2014/pep2cds/OGs/*fasta -f fasta -d dna	17.85
Johnson_et_al_2013	amino acid	AMAS	concatenation	time -p amas concat -i ./Johnson_2013/matrix-5214genes*fas -f fasta -d aa --cores 12	1.01
Misof_et_al_2014	amino acid	AMAS	concatenation	time -p amas concat -i ./Misof_2014/aa_alignments/OGs_fasta/*aa.fas -f fasta -d aa --cores 12	2.92
Jarvis_et_al_2014-uces	nucleotide	AMAS	concatenation	time -p amas concat -i ./Jarvis_2014/uce-filtered-alignments-w-gator/*fasta -f fasta -d dna --cores 12	5.48
Jarvis_et_al_2014-exons	nucleotide	AMAS	concatenation	time -p amas concat -i ./Jarvis_2014/pep2cds/OGs/*fasta -f fasta -d dna --cores 12	8.09
Jarvis_et_al_2014-exons	nucleotide	AMAS	concatenation	time -p amas concat -i ./Jarvis_2014/pep2cds/OGs/*fasta -f fasta -d dna -u nexus	15.04
Jarvis_et_al_2014-exons	nucleotide	AMAS	concatenation	time -p amas concat -i ./Jarvis_2014/pep2cds/OGs/*fasta -f fasta -d dna -u phylip	15.07
Jarvis_et_al_2014-exons	nucleotide	AMAS	concatenation	time -p amas concat -i ./Jarvis_2014/pep2cds/OGs/*fasta -f fasta -d dna -u phylip-int	15.91
Jarvis_et_al_2014-exons	nucleotide	AMAS	concatenation	time -p amas concat -i ./Jarvis_2014/pep2cds/OGs/*fasta -f fasta -d dna -u nexus-int	15.98
Jarvis_et_al_2014-exons	nucleotide	AMAS	concatenation	time -p amas concat -i ./Jarvis_2014/pep2cds/OGs/*fasta -f fasta -d dna -u nexus --cores 12	4.87
Jarvis_et_al_2014-exons	nucleotide	AMAS	concatenation	time -p amas concat -i ./Jarvis_2014/pep2cds/OGs/*fasta -f fasta -d dna -u phylip --cores 12	4.84
Jarvis_et_al_2014-exons	nucleotide	AMAS	concatenation	time -p amas concat -i ./Jarvis_2014/pep2cds/OGs/*fasta -f fasta -d dna -u phylip-int --cores 12	6.49
Jarvis_et_al_2014-exons	nucleotide	AMAS	concatenation	time -p amas concat -i ./Jarvis_2014/pep2cds/OGs/*fasta -f fasta -d dna -u nexus-int --cores 12	6.14
Johnson_et_al_2013	amino acid	AMAS	summary	time -p amas summary -i ./Johnson_2013/matrix-5214genes*fas -f fasta -d aa	33.69
Misof_et_al_2014	amino acid	AMAS	summary	time -p amas summary -i ./Misof_2014/aa_alignments/OGs_fasta/*aa.fas -f fasta -d aa	78.58
Jarvis_et_al_2014-uces	nucleotide	AMAS	summary	time -p amas summary -i ./Jarvis_2014/uce-filtered-alignments-w-gator/*fasta -f fasta -d dna	346.26
Jarvis_et_al_2014-exons	nucleotide	AMAS	summary	time -p amas summary -i ./Jarvis_2014/pep2cds/OGs/*fasta -f fasta -d dna	508.95
Johnson_et_al_2013	amino acid	AMAS	summary	time -p amas summary -i ./Johnson_2013/matrix-5214genes*fas -f fasta -d aa --cores 12	10.37
Misof_et_al_2014	amino acid	AMAS	summary	time -p amas summary -i ./Misof_2014/aa_alignments/OGs_fasta/*aa.fas -f fasta -d aa --cores 12	24.22
Jarvis_et_al_2014-uces	nucleotide	AMAS	summary	time -p amas summary -i ./Jarvis_2014/uce-filtered-alignments-w-gator/*fasta -f fasta -d dna --cores 12	70.13
Jarvis_et_al_2014-exons	nucleotide	AMAS	summary	time -p amas summary -i ./Jarvis_2014/pep2cds/OGs/*fasta -f fasta -d dna --cores 6	112.41
Johnson_et_al_2013	amino acid	AMAS	summary-fig	time -p amas summary -i j2013.fasta -f fasta -d aa	34.5
Misof_et_al_2014	amino acid	AMAS	summary-fig	time -p amas summary -i m2014.fasta -f fasta -d aa	89.26
Jarvis_et_al_2014-uces	nucleotide	AMAS	summary-fig	time -p amas summary -i j2014-uces.fasta -f fasta -d dna	380.03
Jarvis_et_al_2014-exons	nucleotide	AMAS	summary-fig	time -p amas summary -i j2014-exon.fasta -f fasta -d dna	599.04
Johnson_et_al_2013	amino acid	AMAS	summary	time -p amas summary -i j2013.nexus -f nexus -d aa	35.28
Johnson_et_al_2013	amino acid	AMAS	summary	time -p amas summary -i j2013.phylip -f phylip -d aa	34.83
Johnson_et_al_2013	amino acid	AMAS	summary	time -p amas summary -i j2013.int-phy -f phylip-int -d aa	37.97
Johnson_et_al_2013	amino acid	AMAS	summary	time -p amas summary -i j2013.int-nex -f nexus-int -d aa	29.8
Jarvis_et_al_2014-exons	nucleotide	AMAS	replicate	time -p amas replicate -r 1000 100 -i ./Jarvis_2014/pep2cds/OGs/*fasta -f fasta -d dna	96.73
Jarvis_et_al_2014-exons	nucleotide	AMAS	replicate	time -p amas replicate -r 1000 100 -i ./Jarvis_2014/pep2cds/OGs/*fasta -f fasta -d dna --cores 12	86.78
Johnson_et_al_2013	amino acid	AMAS	splitting	time -p amas split -i j2014-exon.fasta -f fasta -d aa -l j2014-exon-partitions.txt	17.52
Johnson_et_al_2013	amino acid	AMAS	splitting	time -p amas split -i j2014-exon.fasta -f fasta -d aa -l j2014-exon-partitions.txt --cores 12	20.17
Johnson_et_al_2013	amino acid	Phyutility	concatenation-fig	time -p java -jar ./phyutility/phyutility.jar -concat -in ./Johnson_2013/phyut/* -out phyut_j2013-test	643.95
Misof_et_al_2014	amino acid	Phyutility	concatenation	time -p java -jar ./phyutility/phyutility.jar -concat -in ./Misof_2014/aa_alignments/OGs_fasta/phyut/* -out phyut_misof-aa-test	577.71
Jarvis_et_al_2014-uces	amino acid	Phyutility	concatenation	time -p java -jar ./phyutility/phyutility.jar -concat -in ./Jarvis_2014/uce-filtered-alignments-w-gator/phyut/* -out phyut_jarvis-uces-test	3569.32
Jarvis_et_al_2014-exons	amino acid	Phyutility	concatenation	time -p java -jar ./phyutility/phyutility.jar -concat -in ./Jarvis_2014/pep2cds/OGs/phyut/* -out phyut_jarvis-exon-test	12209.58
Johnson_et_al_2013	amino acid	AMAS	conversion	time -p amas convert -i *z-out.nex -f nexus -d aa --out-format fasta	3.12
Johnson_et_al_2013	amino acid	AMAS	conversion	time -p amas convert -i *z-out.nex -f nexus -d aa --out-format phylip	2.85
Johnson_et_al_2013	amino acid	AMAS	conversion	time -p amas convert -i *z-out.nex -f nexus -d aa --out-format nexus-int	2.92
Johnson_et_al_2013	amino acid	AMAS	conversion	time -p amas convert -i *z-out.nex -f nexus -d aa --out-format phylip-int	3.16
Johnson_et_al_2013	amino acid	AMAS	conversion	time -p amas convert -i *z-out.nex -f nexus -d aa --out-format fasta --cores 12	1.87
Johnson_et_al_2013	amino acid	AMAS	conversion	time -p amas convert -i *z-out.nex -f nexus -d aa --out-format phylip --cores 12	1.37
Johnson_et_al_2013	amino acid	AMAS	conversion	time -p amas convert -i *z-out.nex -f nexus -d aa --out-format nexus-int --cores 12	1.64
Johnson_et_al_2013	amino acid	AMAS	conversion	time -p amas convert -i *z-out.nex -f nexus -d aa --out-format phylip-int --cores 12	1.45
Johnson_et_al_2013	amino acid	FASconCAT-G-w-summ	concatenation-fig	time -p perl /home/jlabadmin/MarekBorowiec/AMAS_benchmark/FASconCAT-G_v1.02.pl -s	493.3
Johnson_et_al_2013	amino acid	FASconCAT-G-no-summ	concatenation-fig	time -p perl /home/jlabadmin/MarekBorowiec/AMAS_benchmark/FASconCAT-G_v1.02.pl -s -i	36.23
Misof_et_al_2014	amino acid	FASconCAT-G-w-summ	concatenation	time -p perl /home/jlabadmin/MarekBorowiec/AMAS_benchmark/FASconCAT-G_v1.02.pl -s	1379.02
Misof_et_al_2014	amino acid	FASconCAT-G-no-summ	concatenation	time -p perl /home/jlabadmin/MarekBorowiec/AMAS_benchmark/FASconCAT-G_v1.02.pl -s -i	256.58
